# Supplementary material for: CYD0281, a Bcl-2 BH4 domain antagonist, inhibits tumor angiogenesis and breast cancer tumor growth
Source: BMC Cancer. 2023 May 26;23:479. doi: 10.1186/s12885-023-10974-4 (PMC10224611; doi:10.1186/s12885-023-10974-4)
Supplement: Supplementary file 2 — Aditional file 2. Original gels for WB. [file 12885_2023_10974_MOESM2_ESM.zip]

Archive with 6 entries (6 files):
- Figure 1C IP original gels.pdf
- revised Figure 2E original gels.pdf
- revised Figure 2F original gels.pdf
- revised Figure 2G original gels.pdf
- revised Figure 2H original gels.pdf
- revised supplementary Figure 1C original gels.pdf
